# Supplementary material for: Biological observations in microbiota analysis are robust to the choice of 16S rRNA gene sequencing processing algorithm: case study on human milk microbiota
Source: BMC Microbiol. 2020 Sep 18;20:290. doi: 10.1186/s12866-020-01949-7 (PMC7501722; doi:10.1186/s12866-020-01949-7)
Supplement: Supplementary file 2 — Additional file 2: Table S2. Prevalence of classified genera in datasets processed by Qiime1 and Qiime2 after excluding OTUs/ASVs with less than 20 reads across each dataset. Table S4. Prevalence of classified genera in datasets processed by Qiime1 and Qiime2 after excluding OTUs/ASVs with less than 20 reads across each dataset and mean relative abundance of less than 0.01%. [file 12866_2020_1949_MOESM2_ESM.xlsx]

## Sheet: TableS2
Table S2. Prevalence of classified genera in datasets processed by Qiime1 and Qiime2 after excluding OTUs/ASVs with less than 20 reads across each dataset
Phylum	Family	Genus	Qiime1 prevalence	Qiime2 prevalence	Description
Proteobacteria	Cardiobacteriaceae	Cardiobacterium	5.08906	3.56234	Shared
Proteobacteria	Succinivibrionaceae	Anaerobiospirillum	0.508906	0.254453	Shared
Actinobacteria	Geodermatophilaceae	Blastococcus	5.08906	87.5318	Shared
Actinobacteria	Geodermatophilaceae	Geodermatophilus	19.084	4.83461	Shared
Actinobacteria	Williamsiaceae	Williamsia	3.81679	0	Unique to Qiime1
Proteobacteria	Phyllobacteriaceae	Aminobacter	2.29008	0	Unique to Qiime1
Fusobacteria	Leptotrichiaceae	Leptotrichia	27.2265	17.5573	Shared
Firmicutes	Gemellaceae	Gemella	24.9364	0.254453	Shared
Actinobacteria	Micromonosporaceae	Catellatospora	1.27226	0	Unique to Qiime1
Proteobacteria	Xanthobacteraceae	Xanthobacter	29.5165	18.3206	Shared
Firmicutes	Veillonellaceae	Selenomonas	3.56234	1.27226	Shared
Unclass.Bacteria	Thermaceae	Meiothermus	3.30789	0	Unique to Qiime1
Firmicutes	Bacillaceae	Marinococcus	1.01781	0.508906	Shared
Actinobacteria	Dermabacteraceae	Dermabacter	1.78117	1.01781	Shared
Proteobacteria	Comamonadaceae	Paucibacter	68.1934	0	Unique to Qiime1
Proteobacteria	Xanthomonadaceae	Arenimonas	4.3257	2.79898	Shared
Firmicutes	Lachnospiraceae	Catonella	2.79898	0	Unique to Qiime1
Actinobacteria	Bifidobacteriaceae	Gardnerella	10.4326	3.30789	Shared
Proteobacteria	Rhodocyclaceae	Azoarcus	6.61578	0	Unique to Qiime1
Proteobacteria	Rhodobacteraceae	Rubellimicrobium	85.7506	58.5242	Shared
Proteobacteria	Acetobacteraceae	Roseococcus	17.3028	22.9008	Shared
Firmicutes	Carnobacteriaceae	Desemzia	3.81679	1.01781	Shared
Proteobacteria	Sphingomonadaceae	Novosphingobium	20.3562	59.0331	Shared
Actinobacteria	Intrasporangiaceae	Serinicoccus	7.63359	2.54453	Shared
Firmicutes	Veillonellaceae	Acidaminococcus	1.78117	0	Unique to Qiime1
Planctomycetes	Gemmataceae	Gemmata	1.27226	2.29008	Shared
Actinobacteria	Microbacteriaceae	Yonghaparkia	17.5573	1.78117	Shared
Proteobacteria	Alteromonadaceae	Cellvibrio	15.5216	6.61578	Shared
Proteobacteria	Enterobacteriaceae	Citrobacter	17.5573	1.27226	Shared
Proteobacteria	Enterobacteriaceae	Morganella	1.01781	0.254453	Shared
Actinobacteria	Microbacteriaceae	Agromyces	8.90585	1.01781	Shared
Bacteroidetes	Cytophagaceae	Pontibacter	9.16031	1.78117	Shared
Proteobacteria	Caulobacteraceae	Caulobacter	5.59796	85.7506	Shared
Proteobacteria	Cystobacteraceae	Cystobacter	1.52672	0.763359	Shared
Proteobacteria	Caulobacteraceae	Phenylobacterium	97.201	98.9822	Shared
Proteobacteria	Rhizobiaceae	Shinella	26.4631	0.508906	Shared
Actinobacteria	Actinomycetaceae	Mobiluncus	1.78117	0	Unique to Qiime1
Bacteroidetes	[Paraprevotellaceae]	[Prevotella]	32.57	24.9364	Shared
Unclass.Bacteria	Trueperaceae	Truepera	13.2316	7.63359	Shared
Proteobacteria	Rhodospirillaceae	Magnetospirillum	88.8041	82.9517	Shared
Proteobacteria	Comamonadaceae	Rhodoferax	56.2341	0	Unique to Qiime1
Actinobacteria	Microbacteriaceae	Agrococcus	3.30789	0	Unique to Qiime1
Proteobacteria	Comamonadaceae	Roseateles	7.37913	0	Unique to Qiime1
Proteobacteria	Enterobacteriaceae	Plesiomonas	3.05344	0	Unique to Qiime1
Firmicutes	Peptococcaceae	rc4-4	2.79898	2.03562	Shared
Proteobacteria	Campylobacteraceae	Campylobacter	22.3919	14.7583	Shared
Firmicutes	Lachnospiraceae	Butyrivibrio	6.36132	0	Unique to Qiime1
Firmicutes	Ruminococcaceae	Anaerotruncus	0.254453	0	Unique to Qiime1
Bacteroidetes	Sphingobacteriaceae	Pedobacter	22.3919	5.85242	Shared
Proteobacteria	Caulobacteraceae	Brevundimonas	14.2494	98.4733	Shared
Proteobacteria	Moraxellaceae	Perlucidibaca	17.5573	33.8422	Shared
Actinobacteria	Micromonosporaceae	Verrucosispora	3.81679	0	Unique to Qiime1
Proteobacteria	Desulfovibrionaceae	Bilophila	1.78117	1.27226	Shared
Firmicutes	Lachnospiraceae	[Ruminococcus]	15.5216	8.39695	Shared
Verrucomicrobia	Verrucomicrobiaceae	Akkermansia	11.9593	5.08906	Shared
Actinobacteria	Coriobacteriaceae	Collinsella	8.14249	3.56234	Shared
Proteobacteria	Polyangiaceae	Chondromyces	0.254453	0.254453	Shared
Actinobacteria	Dermacoccaceae	Dermacoccus	28.2443	6.61578	Shared
Firmicutes	Ruminococcaceae	Ruminococcus	11.4504	5.08906	Shared
Firmicutes	Veillonellaceae	Dialister	9.66921	1.78117	Shared
Unclass.Bacteria	Deinococcaceae	Deinococcus	95.4198	89.0585	Shared
Proteobacteria	Oxalobacteraceae	Ralstonia	74.5547	99.2366	Shared
Firmicutes	Veillonellaceae	Megamonas	8.39695	4.07125	Shared
Firmicutes	Clostridiaceae	Sarcina	3.05344	2.03562	Shared
Firmicutes	Dehalobacteriaceae	Dehalobacterium	2.03562	1.52672	Shared
Proteobacteria	Brucellaceae	Ochrobactrum	2.54453	3.05344	Shared
Actinobacteria	Micrococcaceae	Arthrobacter	8.90585	24.4275	Shared
Proteobacteria	Neisseriaceae	Neisseria	14.5038	35.8779	Shared
Firmicutes	[Tissierellaceae]	Anaerococcus	56.2341	38.1679	Shared
Proteobacteria	Alcanivoracaceae	Alcanivorax	0.254453	0.254453	Shared
Firmicutes	[Tissierellaceae]	Finegoldia	39.9491	27.7354	Shared
Firmicutes	Lachnospiraceae	Coprococcus	4.3257	0.254453	Shared
Actinobacteria	Bogoriellaceae	Georgenia	8.6514	0	Unique to Qiime1
Firmicutes	Aerococcaceae	Facklamia	19.5929	11.9593	Shared
Actinobacteria	Micrococcaceae	Microbispora	30.2799	10.9415	Shared
Firmicutes	[Mogibacteriaceae]	Mogibacterium	7.12468	3.81679	Shared
Proteobacteria	Oxalobacteraceae	Oxalobacter	98.2188	0	Unique to Qiime1
Proteobacteria	Xanthomonadaceae	Luteibacter	3.05344	1.27226	Shared
Proteobacteria	Rhodospirillaceae	Novispirillum	97.4555	97.201	Shared
Actinobacteria	Dietziaceae	Dietzia	48.855	42.7481	Shared
Firmicutes	[Exiguobacteraceae]	Exiguobacterium	44.5293	4.83461	Shared
Firmicutes	Planococcaceae	Planomicrobium	17.5573	13.9949	Shared
Firmicutes	Leuconostocaceae	Leuconostoc	18.3206	10.4326	Shared
Actinobacteria	Tsukamurellaceae	Tsukamurella	3.05344	0.763359	Shared
Actinobacteria	Kineosporiaceae	Kineococcus	3.56234	0.763359	Shared
Proteobacteria	Enterobacteriaceae	Trabulsiella	18.5751	0	Unique to Qiime1
Proteobacteria	Burkholderiaceae	Burkholderia	1.01781	0.763359	Shared
Proteobacteria	Rhodocyclaceae	KD1-23	41.9847	0	Unique to Qiime1
Proteobacteria	Acetobacteraceae	Acetobacter	0.508906	0.254453	Shared
Proteobacteria	Rhodocyclaceae	Thauera	6.36132	0	Unique to Qiime1
Proteobacteria	Comamonadaceae	Alicycliphilus	6.87023	0	Unique to Qiime1
Firmicutes	Clostridiaceae	SMB53	15.5216	0	Unique to Qiime1
Crenarchaeota	Nitrososphaeraceae	Candidatus Nitrososphaera	8.90585	3.30789	Shared
Proteobacteria	Rhodocyclaceae	Dechloromonas	6.10687	6.36132	Shared
Proteobacteria	Alcaligenaceae	Achromobacter	11.9593	3.81679	Shared
Actinobacteria	Bifidobacteriaceae	Bifidobacterium	62.5954	46.5649	Shared
Actinobacteria	Promicromonosporaceae	Xylanimicrobium	3.56234	0.254453	Shared
Proteobacteria	Erythrobacteraceae	Erythromicrobium	53.6896	94.9109	Shared
Firmicutes	Leuconostocaceae	Weissella	11.7048	0.254453	Shared
Proteobacteria	Bradyrhizobiaceae	Bosea	4.83461	0	Unique to Qiime1
Proteobacteria	Alteromonadales	Rheinheimera	99.4911	99.4911	Shared
Proteobacteria	Sphingomonadaceae	Sphingobium	48.3461	48.855	Shared
Firmicutes	Staphylococcaceae	Macrococcus	27.4809	1.01781	Shared
Proteobacteria	Vibrionaceae	Vibrio	3.05344	1.52672	Shared
Proteobacteria	Comamonadaceae	Rubrivivax	95.1654	89.0585	Shared
Proteobacteria	Rhodocyclaceae	Hydrogenophilus	6.87023	2.54453	Shared
Bacteroidetes	Flavobacteriaceae	Myroides	0.254453	0.254453	Shared
Bacteroidetes	Cytophagaceae	Flectobacillus	1.52672	0	Unique to Qiime1
Proteobacteria	Oxalobacteraceae	Cupriavidus	50.6361	27.7354	Shared
Bacteroidetes	[Paraprevotellaceae]	CF231	1.01781	0.254453	Shared
Actinobacteria	Actinomycetaceae	Actinobaculum	0.763359	0.254453	Shared
Firmicutes	Veillonellaceae	Veillonella	92.112	86.0051	Shared
Firmicutes	Carnobacteriaceae	Carnobacterium	9.66921	2.79898	Shared
Bacteroidetes	Porphyromonadaceae	Parabacteroides	10.1781	5.59796	Shared
Actinobacteria	Rubrobacteraceae	Rubrobacter	2.03562	0	Unique to Qiime1
Proteobacteria	Erythrobacteraceae	Lutibacterium	1.52672	0	Unique to Qiime1
Actinobacteria	Intrasporangiaceae	Terracoccus	8.14249	0	Unique to Qiime1
Proteobacteria	Neisseriaceae	Vogesella	99.2366	99.2366	Shared
Verrucomicrobia	[Chthoniobacteraceae]	Candidatus Xiphinematobacter	2.03562	0	Unique to Qiime1
Bacteroidetes	Bacteroidaceae	Bacteroides	35.6234	16.5394	Shared
Actinobacteria	Microbacteriaceae	Frigoribacterium	7.12468	2.54453	Shared
Proteobacteria	Moraxellaceae	Psychrobacter	34.0967	36.3868	Shared
Proteobacteria	Oceanospirillaceae	Marinomonas	2.29008	1.78117	Shared
Proteobacteria	Rhodospirillaceae	Phaeospirillum	12.7226	6.36132	Shared
Firmicutes	Clostridiaceae	Clostridium	17.8117	5.34351	Shared
Proteobacteria	Hyphomicrobiaceae	Rhodoplanes	6.10687	0.254453	Shared
Firmicutes	Bacillaceae	Anaerobacillus	8.39695	0	Unique to Qiime1
Actinobacteria	Sanguibacteraceae	Sanguibacter	2.03562	0	Unique to Qiime1
Firmicutes	Carnobacteriaceae	Trichococcus	2.79898	0	Unique to Qiime1
Actinobacteria	Coriobacteriaceae	Adlercreutzia	4.83461	2.03562	Shared
Proteobacteria	Pseudomonadaceae	Pseudomonas	100	99.7455	Shared
Bacteroidetes	Cytophagaceae	Runella	1.78117	0	Unique to Qiime1
Spirochaetes	Spirochaetaceae	Treponema	1.52672	0	Unique to Qiime1
Proteobacteria	Methylocystaceae	Pleomorphomonas	97.7099	95.9288	Shared
Proteobacteria	Hyphomicrobiaceae	Devosia	92.3664	83.9695	Shared
Proteobacteria	Oxalobacteraceae	Polynucleobacter	3.30789	0	Unique to Qiime1
Actinobacteria	Micromonosporaceae	Couchioplanes	3.05344	1.01781	Shared
Proteobacteria	Comamonadaceae	Leptothrix	27.9898	1.27226	Shared
Proteobacteria	Comamonadaceae	Tepidimonas	97.4555	12.7226	Shared
Firmicutes	Lachnospiraceae	Roseburia	2.29008	1.78117	Shared
Bacteroidetes	Chitinophagaceae	Segetibacter	5.34351	0	Unique to Qiime1
Proteobacteria	Beijerinckiaceae	Beijerinckia	2.29008	8.14249	Shared
Proteobacteria	Xanthomonadaceae	Rhodanobacter	2.03562	0	Unique to Qiime1
Bacteroidetes	Cytophagaceae	Leadbetterella	2.03562	0	Unique to Qiime1
Firmicutes	Lachnospiraceae	Moryella	4.83461	5.08906	Shared
Fusobacteria	Leptotrichiaceae	Sneathia	3.05344	0	Unique to Qiime1
Firmicutes	Streptococcaceae	Lactococcus	23.6641	13.9949	Shared
Firmicutes	Aerococcaceae	Aerococcus	29.2621	9.66921	Shared
Proteobacteria	Alcaligenaceae	Pigmentiphaga	2.29008	0	Unique to Qiime1
Proteobacteria	Vibrionaceae	Photobacterium	2.79898	2.03562	Shared
Proteobacteria	Rhodobacteraceae	Rhodobacter	89.0585	68.1934	Shared
Firmicutes	Lachnospiraceae	Oribacterium	4.3257	2.03562	Shared
Bacteroidetes	[Weeksellaceae]	Chryseobacterium	64.8855	43.5115	Shared
Unclass.Bacteria	Deinococcaceae	CM44	17.8117	6.36132	Shared
Firmicutes	Lactobacillaceae	Pediococcus	4.07125	1.27226	Shared
Bacteroidetes	Chitinophagaceae	Sediminibacterium	95.6743	92.8753	Shared
Proteobacteria	Comamonadaceae	Curvibacter	7.12468	0	Unique to Qiime1
Actinobacteria	Actinomycetaceae	Actinomyces	83.4606	68.9567	Shared
Actinobacteria	Gordoniaceae	Gordonia	9.66921	3.05344	Shared
Actinobacteria	Cellulomonadaceae	Cellulomonas	19.5929	4.07125	Shared
Chloroflexi	Caldilineaceae	Caldilinea	3.81679	2.03562	Shared
Proteobacteria	Enterobacteriaceae	Dickeya	1.27226	0	Unique to Qiime1
Actinobacteria	Brevibacteriaceae	Brevibacterium	23.1552	10.687	Shared
Proteobacteria	Phyllobacteriaceae	Mesorhizobium	45.5471	20.8651	Shared
Actinobacteria	Intrasporangiaceae	Knoellia	13.2316	0	Unique to Qiime1
Proteobacteria	Enterobacteriaceae	Klebsiella	30.5344	0	Unique to Qiime1
Firmicutes	Veillonellaceae	Succiniclasticum	3.30789	0	Unique to Qiime1
Proteobacteria	Rhodobacteraceae	Paracoccus	96.4377	89.5674	Shared
Firmicutes	Planococcaceae	Solibacillus	2.79898	0	Unique to Qiime1
Proteobacteria	Pseudoalteromonadaceae	Pseudoalteromonas	25.4453	17.8117	Shared
Proteobacteria	Xanthomonadaceae	Wohlfahrtiimonas	0.763359	0.254453	Shared
Proteobacteria	Bradyrhizobiaceae	Balneimonas	91.8575	82.4427	Shared
Proteobacteria	Enterobacteriaceae	Serratia	6.36132	2.03562	Shared
Proteobacteria	Shewanellaceae	Shewanella	26.7176	12.4682	Shared
Euryarchaeota	Methanobacteriaceae	Methanobrevibacter	3.30789	0	Unique to Qiime1
Proteobacteria	Caulobacteraceae	Asticcacaulis	90.8397	82.6972	Shared
Proteobacteria	Pasteurellaceae	Mannheimia	8.14249	0	Unique to Qiime1
Firmicutes	[Tissierellaceae]	Parvimonas	5.34351	1.52672	Shared
Firmicutes	Ruminococcaceae	Faecalibacterium	12.9771	5.08906	Shared
Firmicutes	Erysipelotrichaceae	Bulleidia	4.83461	3.56234	Shared
Firmicutes	[Tissierellaceae]	Gallicola	1.27226	0.763359	Shared
Proteobacteria	Pasteurellaceae	Haemophilus	76.0814	61.3232	Shared
Unclass.Bacteria	Thermaceae	Thermus	3.81679	2.54453	Shared
Bacteroidetes	Rhodothermaceae	Rubricoccus	2.29008	0	Unique to Qiime1
Actinobacteria	Microbacteriaceae	Salinibacterium	11.9593	0.763359	Shared
Proteobacteria	Sphingomonadaceae	Kaistobacter	92.3664	74.0458	Shared
Proteobacteria	Comamonadaceae	Hydrogenophaga	90.5852	98.7277	Shared
Proteobacteria	Moraxellaceae	Acinetobacter	100	99.7455	Shared
Bacteroidetes	Sphingobacteriaceae	Sphingobacterium	30.5344	19.084	Shared
Proteobacteria	Pasteurellaceae	Actinobacillus	30.5344	6.61578	Shared
Proteobacteria	Pasteurellaceae	Aggregatibacter	27.7354	7.37913	Shared
Verrucomicrobia	Verrucomicrobiaceae	Prosthecobacter	1.27226	0	Unique to Qiime1
Actinobacteria	Dermabacteraceae	Brachybacterium	56.9975	22.9008	Shared
Proteobacteria	Rhodospirillaceae	Skermanella	73.7913	60.3053	Shared
Verrucomicrobia	Verrucomicrobiaceae	Luteolibacter	4.07125	2.03562	Shared
Actinobacteria	Nocardiaceae	Rhodococcus	25.1908	7.63359	Shared
Actinobacteria	Pseudonocardiaceae	Pseudonocardia	17.5573	5.85242	Shared
Actinobacteria	Pseudonocardiaceae	Saccharopolyspora	2.79898	0	Unique to Qiime1
Proteobacteria	Enterobacteriaceae	Erwinia	90.3308	0.763359	Shared
Proteobacteria	Methylobacteriaceae	Methylobacterium	90.3308	72.0102	Shared
Proteobacteria	Comamonadaceae	Acidovorax	78.3715	99.4911	Shared
Proteobacteria	Comamonadaceae	Ramlibacter	92.3664	0	Unique to Qiime1
Fusobacteria	Fusobacteriaceae	Fusobacterium	33.0789	20.3562	Shared
Proteobacteria	Comamonadaceae	Aquabacterium	100	99.4911	Shared
Bacteroidetes	Cytophagaceae	Dyadobacter	7.88804	64.8855	Shared
Actinobacteria	Actinomycetaceae	Varibaculum	7.37913	3.30789	Shared
Actinobacteria	Geodermatophilaceae	Modestobacter	30.7888	4.07125	Shared
Proteobacteria	Rhizobiaceae	Agrobacterium	99.7455	99.7455	Shared
Proteobacteria	Xanthomonadaceae	Lysobacter	99.2366	96.4377	Shared
Actinobacteria	Corynebacteriaceae	Corynebacterium	96.6921	90.0763	Shared
Bacteroidetes	Flavobacteriaceae	Capnocytophaga	12.7226	6.36132	Shared
Proteobacteria	Moraxellaceae	Enhydrobacter	99.2366	99.4911	Shared
Proteobacteria	Caulobacteraceae	Mycoplana	99.4911	97.9644	Shared
Actinobacteria	Nocardioidaceae	Nocardioides	3.05344	99.4911	Shared
Bacteroidetes	Cytophagaceae	Larkinella	0.254453	0.763359	Shared
Proteobacteria	Halomonadaceae	Halomonas	6.10687	0.763359	Shared
Proteobacteria	Nannocystaceae	Nannocystis	1.01781	0	Unique to Qiime1
Firmicutes	Planococcaceae	Sporosarcina	6.36132	0.254453	Shared
Firmicutes	Listeriaceae	Brochothrix	16.0305	6.10687	Shared
Actinobacteria	Micrococcaceae	Rothia	91.3486	85.4962	Shared
Proteobacteria	Neisseriaceae	Kingella	15.7761	1.52672	Shared
Bacteroidetes	Flavobacteriaceae	Flavobacterium	50.6361	18.5751	Shared
Proteobacteria	Comamonadaceae	Comamonas	84.4784	19.8473	Shared
Actinobacteria	Streptomycetaceae	Streptomyces	11.1959	1.01781	Shared
Bacteroidetes	Cytophagaceae	Hymenobacter	6.36132	1.78117	Shared
Actinobacteria	Pseudonocardiaceae	Actinomycetospora	10.1781	2.03562	Shared
Proteobacteria	Comamonadaceae	Variovorax	63.8677	4.3257	Shared
Proteobacteria	Xanthomonadaceae	Pseudoxanthomonas	16.0305	24.4275	Shared
Verrucomicrobia	[Chthoniobacteraceae]	Chthoniobacter	1.78117	0.254453	Shared
Bacteroidetes	[Weeksellaceae]	Cloacibacterium	16.7939	9.92366	Shared
Proteobacteria	Xanthomonadaceae	Luteimonas	12.4682	0.508906	Shared
Proteobacteria	Hyphomicrobiaceae	Hyphomicrobium	10.1781	1.01781	Shared
Firmicutes	Carnobacteriaceae	Granulicatella	82.9517	30.5344	Shared
Proteobacteria	Oxalobacteraceae	Janthinobacterium	27.9898	4.83461	Shared
Firmicutes	[Tissierellaceae]	Helcococcus	2.54453	1.27226	Shared
Actinobacteria	Mycobacteriaceae	Mycobacterium	53.4351	11.9593	Shared
Firmicutes	Enterococcaceae	Vagococcus	10.687	1.27226	Shared
Armatimonadetes	[Fimbriimonadaceae]	Fimbriimonas	5.08906	2.54453	Shared
Actinobacteria	Nocardioidaceae	Aeromicrobium	6.87023	11.4504	Shared
Bacteroidetes	Cytophagaceae	Adhaeribacter	5.59796	0	Unique to Qiime1
Firmicutes	Paenibacillaceae	Brevibacillus	2.29008	1.01781	Shared
Proteobacteria	Xanthomonadaceae	Thermomonas	42.4936	20.8651	Shared
Firmicutes	Aerococcaceae	Alloiococcus	27.2265	21.374	Shared
Firmicutes	Lachnospiraceae	Dorea	4.3257	3.56234	Shared
Firmicutes	Lachnospiraceae	Blautia	13.7405	6.10687	Shared
Proteobacteria	Moraxellaceae	Moraxella	20.8651	18.8295	Shared
Firmicutes	Streptococcaceae	Streptococcus	99.7455	98.7277	Shared
Firmicutes	Planococcaceae	Lysinibacillus	16.7939	0	Unique to Qiime1
Actinobacteria	Intrasporangiaceae	Janibacter	94.9109	0	Unique to Qiime1
Proteobacteria	Burkholderiaceae	Lautropia	15.7761	8.14249	Shared
Firmicutes	Staphylococcaceae	Staphylococcus	99.4911	99.7455	Shared
Firmicutes	[Tissierellaceae]	WAL_1855D	11.4504	6.61578	Shared
Bacteroidetes	Cytophagaceae	Cytophaga	10.1781	5.34351	Shared
Actinobacteria	Micrococcaceae	Nesterenkonia	1.52672	0	Unique to Qiime1
Proteobacteria	Moraxellaceae	Alkanindiges	13.7405	5.34351	Shared
Firmicutes	[Tissierellaceae]	Peptoniphilus	30.7888	17.8117	Shared
Actinobacteria	Micrococcaceae	Micrococcus	81.6794	47.8372	Shared
Verrucomicrobia	[Chthoniobacteraceae]	DA101	0.763359	0.254453	Shared
Firmicutes	Lactobacillaceae	Lactobacillus	86.0051	46.8193	Shared
Proteobacteria	Rhizobiaceae	Rhizobium	7.63359	1.78117	Shared
Proteobacteria	Comamonadaceae	Limnohabitans	92.3664	0	Unique to Qiime1
Proteobacteria	Comamonadaceae	Methylibium	100	48.6005	Shared
Proteobacteria	Sphingomonadaceae	Sphingomonas	96.4377	82.9517	Shared
Firmicutes	Ruminococcaceae	Oscillospira	7.63359	3.56234	Shared
Firmicutes	Enterococcaceae	Enterococcus	52.9262	14.2494	Shared
Proteobacteria	Comamonadaceae	Polaromonas	32.3155	2.03562	Shared
Bacteroidetes	Cytophagaceae	Emticicia	0.763359	0.508906	Shared
Proteobacteria	Sphingomonadaceae	Sphingopyxis	1.27226	5.34351	Shared
Planctomycetes	Planctomycetaceae	Planctomyces	2.54453	1.01781	Shared
Proteobacteria	Xanthomonadaceae	Ignatzschineria	3.05344	1.01781	Shared
Firmicutes	Bacillaceae	Geobacillus	3.05344	1.27226	Shared
Proteobacteria	Xanthomonadaceae	Stenotrophomonas	33.3333	38.4224	Shared
Proteobacteria	Erythrobacteraceae	Erythrobacter	29.0076	1.52672	Shared
Proteobacteria	Comamonadaceae	Limnobacter	36.6412	90.3308	Shared
Proteobacteria	Comamonadaceae	Delftia	84.7328	0	Unique to Qiime1
Actinobacteria	Bifidobacteriaceae	Scardovia	1.01781	4.83461	Shared
Proteobacteria	Xanthobacteraceae	Azorhizobium	18.8295	12.4682	Shared
Bacteroidetes	Cytophagaceae	Spirosoma	28.7532	14.5038	Shared
Bacteroidetes	Chitinophagaceae	Flavisolibacter	10.9415	39.6947	Shared
Bacteroidetes	Chitinophagaceae	Flavihumibacter	5.34351	2.03562	Shared
Bacteroidetes	[Weeksellaceae]	Wautersiella	9.66921	3.05344	Shared
Proteobacteria	Acetobacteraceae	Roseomonas	14.2494	82.4427	Shared
Bacteroidetes	Prevotellaceae	Prevotella	76.0814	58.7786	Shared
Proteobacteria	Enterobacteriaceae	Gluconacetobacter	4.3257	0	Unique to Qiime1
Firmicutes	Peptostreptococcaceae	Tepidibacter	1.27226	0	Unique to Qiime1
Firmicutes	Bacillaceae	Bacillus	92.6209	27.4809	Shared
Proteobacteria	Pseudomonadaceae	Azorhizophilus	6.87023	0	Unique to Qiime1
Proteobacteria	Psychromonadaceae	Psychromonas	1.52672	1.01781	Shared
Firmicutes	Veillonellaceae	Megasphaera	4.3257	8.39695	Shared
Proteobacteria	Bdellovibrionaceae	Bdellovibrio	66.4122	87.7863	Shared
Firmicutes	Staphylococcaceae	Jeotgalicoccus	24.173	10.9415	Shared
Proteobacteria	Rhodospirillaceae	Azospirillum	98.9822	98.4733	Shared
Firmicutes	Paenibacillaceae	Paenibacillus	8.6514	2.29008	Shared
Actinobacteria	Coriobacteriaceae	Atopobium	39.1858	34.0967	Shared
Bacteroidetes	Porphyromonadaceae	Porphyromonas	41.9847	29.0076	Shared
Proteobacteria	Enterobacteriaceae	Providencia	5.85242	2.03562	Shared
Bacteroidetes	[Weeksellaceae]	Riemerella	0	1.27226	Unique to Qiime2
Firmicutes	Bacillaceae	Anoxybacillus	0	0.763359	Unique to Qiime2
Proteobacteria	Bacteriovoracaceae	Peredibacter	0	90.0763	Unique to Qiime2
Actinobacteria	Pseudonocardiaceae	Jiangella	0	0.254453	Unique to Qiime2
Firmicutes	Planococcaceae	Chryseomicrobium	0	69.2112	Unique to Qiime2
Actinobacteria	Cellulomonadaceae	Demequina	0	1.78117	Unique to Qiime2
Bacteroidetes	Chitinophagaceae	Parasegitibacter	0	11.1959	Unique to Qiime2
Proteobacteria	Methylophilaceae	Methylotenera	0	0.763359	Unique to Qiime2
Proteobacteria	Rhodocyclaceae	Methyloversatilis	0	1.78117	Unique to Qiime2
Firmicutes	Staphylococcaceae	Salinicoccus	0	5.08906	Unique to Qiime2
Proteobacteria	Beijerinckiaceae	Chelatococcus	0	10.1781	Unique to Qiime2
Firmicutes	Lachnospiraceae	Lachnoanaerobaculum	0	16.285	Unique to Qiime2
Actinobacteria	Cellulomonadaceae	Actinotalea	0	1.52672	Unique to Qiime2
Firmicutes	Ruminococcaceae	Butyricicoccus	0	1.52672	Unique to Qiime2
Proteobacteria	Acetobacteraceae	Craurococcus	0	6.10687	Unique to Qiime2
Proteobacteria	Rhodospirillaceae	Elstera	0	1.78117	Unique to Qiime2
Proteobacteria	Comamonadaceae	Schlegelella	0	6.61578	Unique to Qiime2
Proteobacteria	Oxalobacteraceae	Massilia	0	99.7455	Unique to Qiime2
Proteobacteria	Neisseriaceae	Conchiformibius	0	0.254453	Unique to Qiime2
Firmicutes	Ruminococcaceae	Clostridium	0	1.27226	Unique to Qiime2
Proteobacteria	Rhodobacteraceae	Anaerospora	0	19.5929	Unique to Qiime2
Nitrospirae	Nitrospiraceae	Nitrospira	0	1.01781	Unique to Qiime2
Proteobacteria	Aeromonadaceae	Aeromonas	0	22.6463	Unique to Qiime2
Bacteroidetes	Porphyromonadaceae	Dysgonomonas	0	1.01781	Unique to Qiime2
Proteobacteria	Xanthomonadaceae	Silanimonas	0	29.5165	Unique to Qiime2
Bacteroidetes	Cyclobacteriaceae	Algoriphagus	0	2.29008	Unique to Qiime2
Proteobacteria	Xanthomonadaceae	Xanthomonas	0	1.27226	Unique to Qiime2
Bacteroidetes	Chitinophagaceae	Chitinophaga	0	0.254453	Unique to Qiime2
Proteobacteria	Oxalobacteraceae	Paucimonas	0	15.2672	Unique to Qiime2
Proteobacteria	Comamonadaceae	Azohydromonas	0	23.1552	Unique to Qiime2
Proteobacteria	Rhodobacteraceae	Amaricoccus	0	5.59796	Unique to Qiime2
Proteobacteria	Neisseriaceae	Chitinimonas	0	89.0585	Unique to Qiime2
Firmicutes	Aerococcaceae	Abiotrophia	0	6.36132	Unique to Qiime2
Proteobacteria	Sphingomonadaceae	Blastomonas	0	33.5878	Unique to Qiime2
Firmicutes	Peptostreptococcaceae	Peptostreptococcus	0	1.78117	Unique to Qiime2
Proteobacteria	Sphingomonadaceae	Sandaracinobacter	0	2.29008	Unique to Qiime2
Proteobacteria	Burkholderiaceae	Salinispora	0	0.763359	Unique to Qiime2
Actinobacteria	Micrococcaceae	Citricoccus	0	0.763359	Unique to Qiime2
Proteobacteria	Bradyrhizobiaceae	Afipia	0	1.52672	Unique to Qiime2
Proteobacteria	Enterobacteriaceae	Enterobacter	0	0.254453	Unique to Qiime2
Proteobacteria	Neisseriaceae	Eikenella	0	6.87023	Unique to Qiime2
Proteobacteria	Rhizobiaceae	Amorphomonas	0	7.12468	Unique to Qiime2
Actinobacteria	Micrococcaceae	Kocuria	0	24.4275	Unique to Qiime2
Firmicutes	Turicibacteraceae	Turicibacter	0	3.30789	Unique to Qiime2
Firmicutes	Clostridiaceae	Candidatus Arthromitus	0	0.763359	Unique to Qiime2
Firmicutes	Planococcaceae	Bacillus	0	0.508906	Unique to Qiime2
Proteobacteria	Halomonadaceae	Cobetia	0	0.508906	Unique to Qiime2
Proteobacteria	Rhodocyclaceae	K82	0	0.254453	Unique to Qiime2
Proteobacteria	Pseudoalteromonadaceae	Vibrio	0	50.1272	Unique to Qiime2
Actinobacteria	Solirubrobacteraceae	Solirubrobacter	0	0.254453	Unique to Qiime2
Firmicutes	Peptococcaceae	Peptococcus	0	0.508906	Unique to Qiime2
Proteobacteria	Bradyrhizobiaceae	Bradyrhizobium	0	16.5394	Unique to Qiime2
Proteobacteria	Enterobacteriaceae	Shigella	0	0.254453	Unique to Qiime2
Proteobacteria	Rhodocyclaceae	Azospira	0	58.2697	Unique to Qiime2
Proteobacteria	Oxalobacteraceae	Herbaspirillum	0	0.763359	Unique to Qiime2
Firmicutes	Listeriaceae	Listeria	0	2.29008	Unique to Qiime2
Proteobacteria	Rhodocyclaceae	Petrobacter	0	1.52672	Unique to Qiime2
Firmicutes	Erysipelotrichaceae	Clostridium	0	2.79898	Unique to Qiime2
Proteobacteria	Comamonadaceae	Inhella	0	7.63359	Unique to Qiime2
Proteobacteria	Hyphomonadaceae	Woodsholea	0	1.27226	Unique to Qiime2
Firmicutes	Lachnospiraceae	Clostridium	0	3.30789	Unique to Qiime2
Proteobacteria	Hyphomicrobiaceae	Pannonibacter	0	97.7099	Unique to Qiime2
Actinobacteria	Intrasporangiaceae	Kytococcus	0	1.52672	Unique to Qiime2
Bacteroidetes	Cytophagaceae	Siphonobacter	0	3.30789	Unique to Qiime2
Proteobacteria	Enterobacteriaceae	Cronobacter	0	1.27226	Unique to Qiime2
Firmicutes	Lachnospiraceae	Lachnospira	0	1.01781	Unique to Qiime2
Firmicutes	[Tissierellaceae]	1-68	0	2.54453	Unique to Qiime2
Proteobacteria	Acetobacteraceae	Gluconacetobacter	0	0.254453	Unique to Qiime2
Actinobacteria	Microbacteriaceae	Curtobacterium	0	3.56234	Unique to Qiime2

## Sheet: Table S4
Table S4. Prevalence of classified genera in datasets processed by Qiime1 and Qiime2 after excluding OTUs/ASVs with less than 20 reads across each dataset and mean relative abundance of less than 0.01%
Phylum	Family	Genus	Qiime1 prevalence	Qiime2 prevalence	Description
Fusobacteria	Leptotrichiaceae	Leptotrichia	6.10687	6.10687	Shared
Proteobacteria	Rhodobacteraceae	Rubellimicrobium	82.9517	18.8295	Shared
Proteobacteria	Caulobacteraceae	Phenylobacterium	97.201	98.9822	Shared
Bacteroidetes	[Paraprevotellaceae]	[Prevotella]	27.9898	21.6285	Shared
Proteobacteria	Rhodospirillaceae	Magnetospirillum	88.5496	82.9517	Shared
Proteobacteria	Caulobacteraceae	Brevundimonas	14.2494	98.2188	Shared
Unclass.Bacteria	Deinococcaceae	Deinococcus	93.3842	82.9517	Shared
Actinobacteria	Micrococcaceae	Arthrobacter	8.90585	12.2137	Shared
Firmicutes	[Tissierellaceae]	Anaerococcus	12.2137	0	Unique to Qiime1
Firmicutes	[Tissierellaceae]	Finegoldia	39.9491	27.7354	Shared
Proteobacteria	Oxalobacteraceae	Oxalobacter	98.2188	0	Unique to Qiime1
Proteobacteria	Rhodospirillaceae	Novispirillum	97.4555	97.201	Shared
Firmicutes	[Exiguobacteraceae]	Exiguobacterium	38.1679	0	Unique to Qiime1
Proteobacteria	Alcaligenaceae	Achromobacter	11.7048	0	Unique to Qiime1
Actinobacteria	Bifidobacteriaceae	Bifidobacterium	56.743	40.458	Shared
Proteobacteria	Alteromonadales	Rheinheimera	99.4911	99.4911	Shared
Proteobacteria	Sphingomonadaceae	Sphingobium	21.6285	15.0127	Shared
Firmicutes	Staphylococcaceae	Macrococcus	27.4809	0	Unique to Qiime1
Proteobacteria	Comamonadaceae	Rubrivivax	92.6209	88.8041	Shared
Firmicutes	Veillonellaceae	Veillonella	91.6031	84.2239	Shared
Proteobacteria	Neisseriaceae	Vogesella	99.2366	99.2366	Shared
Bacteroidetes	Bacteroidaceae	Bacteroides	21.883	0	Unique to Qiime1
Proteobacteria	Moraxellaceae	Psychrobacter	19.8473	0.763359	Shared
Proteobacteria	Pseudomonadaceae	Pseudomonas	100	99.7455	Shared
Proteobacteria	Methylocystaceae	Pleomorphomonas	97.7099	95.9288	Shared
Proteobacteria	Hyphomicrobiaceae	Devosia	91.3486	79.1349	Shared
Proteobacteria	Comamonadaceae	Tepidimonas	97.4555	0	Unique to Qiime1
Firmicutes	Streptococcaceae	Lactococcus	22.9008	12.9771	Shared
Proteobacteria	Rhodobacteraceae	Rhodobacter	86.2595	58.2697	Shared
Bacteroidetes	[Weeksellaceae]	Chryseobacterium	45.2926	22.6463	Shared
Bacteroidetes	Chitinophagaceae	Sediminibacterium	95.6743	92.8753	Shared
Actinobacteria	Actinomycetaceae	Actinomyces	78.8804	65.9033	Shared
Proteobacteria	Enterobacteriaceae	Klebsiella	24.9364	0	Unique to Qiime1
Proteobacteria	Rhodobacteraceae	Paracoccus	95.6743	86.0051	Shared
Proteobacteria	Pseudoalteromonadaceae	Pseudoalteromonas	25.4453	17.8117	Shared
Proteobacteria	Bradyrhizobiaceae	Balneimonas	91.8575	75.827	Shared
Proteobacteria	Caulobacteraceae	Asticcacaulis	90.0763	81.4249	Shared
Proteobacteria	Pasteurellaceae	Haemophilus	75.5725	59.542	Shared
Proteobacteria	Sphingomonadaceae	Kaistobacter	88.8041	54.4529	Shared
Proteobacteria	Comamonadaceae	Hydrogenophaga	77.0992	98.7277	Shared
Proteobacteria	Moraxellaceae	Acinetobacter	99.7455	99.7455	Shared
Bacteroidetes	Sphingobacteriaceae	Sphingobacterium	14.5038	10.1781	Shared
Proteobacteria	Pasteurellaceae	Actinobacillus	24.173	5.08906	Shared
Proteobacteria	Rhodospirillaceae	Skermanella	63.3588	48.0916	Shared
Actinobacteria	Nocardiaceae	Rhodococcus	19.8473	7.37913	Shared
Proteobacteria	Enterobacteriaceae	Erwinia	90.3308	0	Unique to Qiime1
Proteobacteria	Methylobacteriaceae	Methylobacterium	89.0585	68.9567	Shared
Proteobacteria	Comamonadaceae	Acidovorax	39.6947	99.4911	Shared
Proteobacteria	Comamonadaceae	Ramlibacter	91.0941	0	Unique to Qiime1
Fusobacteria	Fusobacteriaceae	Fusobacterium	30.7888	11.1959	Shared
Proteobacteria	Comamonadaceae	Aquabacterium	100	99.4911	Shared
Proteobacteria	Rhizobiaceae	Agrobacterium	99.7455	99.7455	Shared
Proteobacteria	Xanthomonadaceae	Lysobacter	99.2366	96.1832	Shared
Actinobacteria	Corynebacteriaceae	Corynebacterium	95.9288	81.1705	Shared
Proteobacteria	Moraxellaceae	Enhydrobacter	99.2366	99.4911	Shared
Proteobacteria	Caulobacteraceae	Mycoplana	99.4911	97.4555	Shared
Actinobacteria	Micrococcaceae	Rothia	90.0763	82.9517	Shared
Bacteroidetes	Flavobacteriaceae	Flavobacterium	9.41476	0	Unique to Qiime1
Proteobacteria	Comamonadaceae	Comamonas	79.8982	17.3028	Shared
Proteobacteria	Xanthomonadaceae	Pseudoxanthomonas	13.9949	17.0483	Shared
Firmicutes	Carnobacteriaceae	Granulicatella	81.6794	30.5344	Shared
Proteobacteria	Oxalobacteraceae	Janthinobacterium	7.88804	2.79898	Shared
Proteobacteria	Xanthomonadaceae	Thermomonas	39.1858	0	Unique to Qiime1
Firmicutes	Aerococcaceae	Alloiococcus	27.2265	21.1196	Shared
Proteobacteria	Moraxellaceae	Moraxella	20.6107	15.5216	Shared
Firmicutes	Streptococcaceae	Streptococcus	99.7455	98.7277	Shared
Actinobacteria	Intrasporangiaceae	Janibacter	94.9109	0	Unique to Qiime1
Firmicutes	Staphylococcaceae	Staphylococcus	99.4911	99.7455	Shared
Firmicutes	[Tissierellaceae]	Peptoniphilus	25.4453	6.36132	Shared
Actinobacteria	Micrococcaceae	Micrococcus	81.6794	47.0738	Shared
Firmicutes	Lactobacillaceae	Lactobacillus	58.0153	36.3868	Shared
Proteobacteria	Comamonadaceae	Limnohabitans	91.3486	0	Unique to Qiime1
Proteobacteria	Comamonadaceae	Methylibium	100	48.0916	Shared
Proteobacteria	Sphingomonadaceae	Sphingomonas	95.9288	71.2468	Shared
Firmicutes	Enterococcaceae	Enterococcus	46.056	14.2494	Shared
Proteobacteria	Xanthomonadaceae	Ignatzschineria	3.05343	0	Unique to Qiime1
Proteobacteria	Xanthomonadaceae	Stenotrophomonas	16.7939	31.8066	Shared
Bacteroidetes	[Weeksellaceae]	Wautersiella	5.59796	0	Unique to Qiime1
Bacteroidetes	Prevotellaceae	Prevotella	53.6896	43.257	Shared
Firmicutes	Bacillaceae	Bacillus	92.112	11.1959	Shared
Proteobacteria	Bdellovibrionaceae	Bdellovibrio	47.3282	75.827	Shared
Proteobacteria	Rhodospirillaceae	Azospirillum	98.9822	98.4733	Shared
Actinobacteria	Coriobacteriaceae	Atopobium	38.4224	29.771	Shared
Bacteroidetes	Porphyromonadaceae	Porphyromonas	35.8779	21.374	Shared
Proteobacteria	Bacteriovoracaceae	Peredibacter	0	88.8041	Unique to Qiime2
Proteobacteria	Acetobacteraceae	Roseomonas	0	78.3715	Unique to Qiime2
Firmicutes	Planococcaceae	Chryseomicrobium	0	69.2112	Unique to Qiime2
Proteobacteria	Caulobacteraceae	Caulobacter	0	83.715	Unique to Qiime2
Proteobacteria	Erythrobacteraceae	Erythromicrobium	0	94.9109	Unique to Qiime2
Firmicutes	Lachnospiraceae	Lachnoanaerobaculum	0	10.1781	Unique to Qiime2
Bacteroidetes	Cytophagaceae	Dyadobacter	0	63.3588	Unique to Qiime2
Proteobacteria	Oxalobacteraceae	Ralstonia	0	99.2366	Unique to Qiime2
Proteobacteria	Oxalobacteraceae	Massilia	0	99.7455	Unique to Qiime2
Proteobacteria	Aeromonadaceae	Aeromonas	0	22.6463	Unique to Qiime2
Proteobacteria	Neisseriaceae	Neisseria	0	24.4275	Unique to Qiime2
Actinobacteria	Geodermatophilaceae	Blastococcus	0	87.2774	Unique to Qiime2
Proteobacteria	Sphingomonadaceae	Novosphingobium	0	46.8193	Unique to Qiime2
Proteobacteria	Comamonadaceae	Azohydromonas	0	23.1552	Unique to Qiime2
Proteobacteria	Rhodobacteraceae	Amaricoccus	0	3.05344	Unique to Qiime2
Proteobacteria	Neisseriaceae	Chitinimonas	0	89.0585	Unique to Qiime2
Proteobacteria	Sphingomonadaceae	Blastomonas	0	24.9364	Unique to Qiime2
Proteobacteria	Comamonadaceae	Limnobacter	0	90.3308	Unique to Qiime2
Actinobacteria	Micrococcaceae	Kocuria	0	17.0483	Unique to Qiime2
Actinobacteria	Nocardioidaceae	Nocardioides	0	99.4911	Unique to Qiime2
Proteobacteria	Pseudoalteromonadaceae	Vibrio	0	50.1272	Unique to Qiime2
Proteobacteria	Rhodocyclaceae	Azospira	0	58.2697	Unique to Qiime2
Proteobacteria	Halomonadaceae	Halomonas	0	0.763359	Unique to Qiime2
Proteobacteria	Hyphomicrobiaceae	Pannonibacter	0	97.7099	Unique to Qiime2
Firmicutes	Veillonellaceae	Megasphaera	0	7.12468	Unique to Qiime2
